# Supplementary material for: Bioinformatics Pipelines for Targeted Resequencing and Whole-Exome Sequencing of Human and Mouse Genomes: A Virtual Appliance Approach for Instant Deployment
Source: PLoS One. 2014 Apr 21;9(4):e95217. doi: 10.1371/journal.pone.0095217 (PMC3994043; doi:10.1371/journal.pone.0095217)
Supplement: Table S1 — Master variant call output file produced by the cohort pipeline. (ZIP) [file pone.0095217.s002.zip]

Archive with 1 entries (1 files):
- Supp_SiteHNvREST__AllVariants__Filter_CDBS_MinDepth_20_LooseFilter_S.txt
