# Supplementary material for: Bioinformatics Pipelines for Targeted Resequencing and Whole-Exome Sequencing of Human and Mouse Genomes: A Virtual Appliance Approach for Instant Deployment
Source: PLoS One. 2014 Apr 21;9(4):e95217. doi: 10.1371/journal.pone.0095217 (PMC3994043; doi:10.1371/journal.pone.0095217)
Supplement: Table S2 — Example “sample definition file” required by the cohort pipeline. (XLSX) [file pone.0095217.s003.xlsx]

## Sheet: Sheet1
##SPECIES=HUMAN
##BED=targetedRegions_intersectAgilentV2nNimbleGenV2_MERGED.bed
##FILTER_FLAGS=CBS_S,CDBS_S
##MIN_DEPTH=20
##GENES_TO_PLOT=BRAF,NRAS,TP53,KIT,PREX2,MAP3K5,MAP3K9,MAP2K1,MAP2K2,ADAMTS18,GRIN2A,TRRAP,ERBB4,FAT4,LRP1B,DSC1
##GENES_RANGE_FILE=genes.range.R
##PLOT_YMAX=200
##GENES_TO_EXCLUDE_FROM_PATHWAY_BG_CALC=BRAF,NRAS,TP53,KIT
##CLINICAL_COL_BEGIN=MUT-WT
#Sample_ID	Control_ID	VMID	Subtype_OLD	SubtypeNMvREST	SiteHNvREST	Site	Subtype4class	CSD	SE	Amelanosis	Pigment	BRAF-NRAS-WT	MUT-WT
P7571-Tumour	P7571-Normal	NM002	NM	NM	Others	LL	NM	Non-CSD	1	Amelanotic	0	NRAS	MUT
P9114F	P9114BC2	NM003	NM	NM	Others	LL	NM	Non-CSD	0	Pigmented	2	BRAF	MUT
P9190F	P9190-Normal	NM004	NM	NM	HeadNeck	HN	NM	CSD	2	Pigmented	1	BRAF	MUT
SCC11-0157-NM-Tumour	SCC11-0157-NM-Normal	NM005	NM	NM	HeadNeck	HN	NM	CSD	3	Pigmented	1	BRAF	MUT
SMU08-0012-NM-Tumour-R	SMU08-0012-NM-Normal-R	NM006	NM	NM	Others	LL	NM	CSD	2	Amelanotic	NA	BRAF	MUT
SMU08-0144-NM-Tumour	SMU08-0144-NM-Normal	NM007	NM	NM	HeadNeck	HN	NM	CSD	3	Pigmented	1	WT	WT
SMU08-0221-NM-Tumour-R	SMU08-0221-NM-Normal	NM008	NM	NM	HeadNeck	HN	NM	CSD	3	Amelanotic	NA	WT	WT
SMU09-0477-NM-Tumour-R	SMU09-0477-NM-Normal-R	NM009	NM	NM	Others	LL	NM	Non-CSD	1	Pigmented	1	NRAS	MUT
SMU10-0462-NM-Tumour	SMU10-0462-NM-Normal	NM010	NM	NM	Others	LL	NM	Non-CSD	0	Amelanotic	NA	NRAS	MUT
SMU10-0479-NM-Tumour	SMU10-0479-NM-Normal	NM011	NM	NM	Others	UL	NM	CSD	3	Amelanotic	NA	NRAS	MUT
MASCRI-418-NM-Tumour-R	MASCRI-418-NM-Normal-R	NM012	NM	NM	Others	T	NM	Non-CSD	1	Pigmented	1	BRAF	MUT
P10645F	P10645-Normal	NM013	NM	NM	Others	T	NM	CSD	2	Pigmented	1	BRAF	MUT
12AL062-NM-Tumour	12AL062-NM-Normal	NM016	NM	NM	HeadNeck	HN	NM	Non-CSD	0	Pigmented	3	BRAF	MUT
MASCRI-163-NM-Tumour-R	MASCRI-163-NM-Normal-R	NM017	SSM	Other	Others	T	SSMVGP	Non-CSD	1	Pigmented	1	BRAF	MUT
SMU11-0259-NM-Tumour-R	SMU11-0259-NM-Normal	NM018	NM	NM	Others	LL	NM	Non-CSD	1	Amelanotic	0	NRAS	MUT
01TB031-Tumour	01TB031-Normal	SSM001	SSM	NM	Others	LL	NM	Non-CSD	1	Pigmented	3	NRAS	MUT
MASCRI-171-SSM-Tumour-R	MASCRI-171-SSM-Normal-R	SSM002	SSM	Other	Others	LL	SSM	CSD	3	Pigmented	2	WT	WT
MASCRI-38-SSMTumour-R	MASCRI-38-SSM-Normal-R	SSM003	SSM	Other	HeadNeck	HN	SSMVGP	CSD	2	Pigmented	2	WT	WT
MASCRI-407-SSM-Tumour-R	MASCRI-407-SSM-Normal-R	SSM004	SSM	Other	Others	UL	SSMVGP	CSD	3	Pigmented	1	BRAF	MUT
MASCRI-428-SSM-Tumour-R	MASCRI-428-SSM-Normal-R	SSM005	SSM	Other	Others	LL	SSM	Non-CSD	1	Pigmented	1	NRAS	MUT
MASCRI-444-SSM-Tumour	MASCRI-444-SSM-Normal-R	SSM006	SSM	Other	Others	T	SSM	Non-CSD	0	Pigmented	1	BRAF	MUT
P10748-Tumour	P10748-Normal	SSM007	SSM	Other	Others	LL	SSM	CSD	2	Pigmented	1	NRAS	MUT
P14392-Tumour	P14392-Normal	SSM008	SSM	Other	Others	UL	LMM	CSD	3	Pigmented	2	WT	WT
P333703-Tumour	P333703-Normal	SSM009	SSM	Other	Others	LL	SSMVGP	Non-CSD	1	Pigmented	3	NRAS	MUT
RPA07-0132-SSM-Tumour-R	RPA07-0132-SSM-Normal-R	SSM010	SSM	Other	Others	T	SSM	Non-CSD	1	Amelanotic	0	WT	WT
SCC10-0025-SSM-Tumour	SCC10-0025-SSM-Normal	SSM011	SSM	Other	Others	LL	SSM	CSD	3	Pigmented	1	NRAS	MUT
SCC10-0599-SSM-Tumour	SCC10-0599-SSM-Normal	SSM012	SSM	Other	HeadNeck	HN	SSM	Non-CSD	1	Pigmented	2	BRAF	MUT
SMU09-0127-SSM-Tumour-R	SMU09-0127-SSM-Normal	SSM013	SSM	Other	Others	LL	SSM	Non-CSD	1	Amelanotic	0	NRAS	MUT
SMU10-0122-SSM-Tumour	SMU10-0122-SSM-Normal	SSM014	SSM	Other	Others	LL	SSM	CSD	2	Pigmented	2	WT	WT
SMU11-0273-SSM-Tumour	SMU11-0273-SSM-Normal	SSM016	SSM	Other	Others	LL	SSMVGP	Non-CSD	0	Amelanotic	0	WT	WT
P14381-SSM-Tumour	P14381-SSM-Normal	SSM017	SSM	Other	Others	LL	SSM	Non-CSD	1	Amelanotic	0	BRAF	MUT
P14507-SSM-Tumour	P14507-SSM-Normal	SSM018	SSM	Other	HeadNeck	HN	SSM	CSD	3	Pigmented	1	WT	WT
P13535-Tumour	P13535-Normal	NM019	NM	NM	HeadNeck	HN	NM	CSD	3	Pigmented	3	WT	WT
P14244-TM-R	P14244-Normal	NM001	NM	NM	Others	T	NM	Non-CSD	1	Pigmented	1	NRAS	MUT
